# Supplementary material for: Leveraging Gene Redundancy to Find New Histone Drivers in Cancer
Source: Cancers (Basel). 2023 Jun 30;15(13):3437. doi: 10.3390/cancers15133437 (PMC10340511; doi:10.3390/cancers15133437)
Supplement: Supplementary file 1 [file cancers-15-03437-s001.zip]

Archive with 2 entries (2 files):
- cancers-2446076-Figures.pdf
- cancers-2446076-Tables.xlsx
